# Supplementary material for: High-Density Lipoprotein Changes in Alzheimer’s Disease Are APOE Genotype-Specific
Source: Biomedicines. 2022 Jun 24;10(7):1495. doi: 10.3390/biomedicines10071495 (PMC9312991; doi:10.3390/biomedicines10071495)
Supplement: Supplementary file 1 [file biomedicines-10-01495-s001.zip]

Archive with 1 entries (1 files):
- biomedicines-1758344-supplementary.pdf
